# Supplementary material for: Enhancing Genetic Gains in Grain Yield and Efficiency of Testing Sites of Early-Maturing Maize Hybrids under Contrasting Environments
Source: Genes (Basel). 2023 Sep 30;14(10):1900. doi: 10.3390/genes14101900 (PMC10606723; doi:10.3390/genes14101900)
Supplement: Supplementary file 1 [file genes-14-01900-s001.zip]

Archive with 1 entries (1 files):
- genes-2594450-supplementary.pdf
